# Supplementary material for: Efficacy of the novel CDK7 inhibitor QS1189 in mantle cell lymphoma
Source: Sci Rep. 2019 May 10;9:7193. doi: 10.1038/s41598-019-43760-z (PMC6510728; doi:10.1038/s41598-019-43760-z)
Supplement: Supplementary file 1 — Table S1 [file 41598_2019_43760_MOESM1_ESM.xls]

## Sheet: Tabelle1
33PanQinase® Activity Kinase panel assay result; duplicate
Profiling of one compound at one concentration against 397 protein kinases and 13 lipid kinases; duplicate measurement
Residual activities (% of control)
	Mean residual activity < 50 %
				Cpd ID	QS1189	QS1189	QS1189 Mean
	#	Kinase Name	Kinase Family*	Assay Conc. (M)	1e-06	1e-06	1e-06
	1	ABL1 E255K	TK		97.8863	102.386	100.136
	2	ABL1 F317I	TK		95.7363	88.176	91.9561
	3	ABL1 G250E	TK		97.755	103.61	100.682
	4	ABL1 H396P	TK		104.612	102.451	103.531
	5	ABL1 M351T	TK		92.6265	84.5845	88.6055
	6	ABL1 Q252H	TK		101.829	94.916	98.3726
	7	ABL1 T315I	TK		106.627	96.922	101.775
	8	ABL1 wt	TK		102.555	98.7423	100.648
	9	ABL1 Y253F	TK		96.3498	101.574	98.962
	10	ABL2	TK		111.614	100.185	105.9
	11	ACK1	TK		138.543	121.432	129.987
	12	ACV-R1	TKL		105.453	110.395	107.924
	13	ACV-R1B	TKL		103.719	123.953	113.836
	14	ACV-R2A	TKL		112.181	100.68	106.431
	15	ACV-R2B	TKL		112.254	105.493	108.873
	16	ACV-RL1	TKL		118.2	110.074	114.137
	17	AKT1 aa106-480	AGC		92.3135	94.7249	93.5192
	18	AKT2 aa107-481	AGC		108.033	90.8961	99.4645
	19	AKT3 aa106-479	AGC		102.52	86.993	94.7567
	20	ALK C1156Y (GST-HIS-tag)	TK		125.75	114.993	120.372
	21	ALK F1174L (GST-HIS-tag)	TK		109.047	106.455	107.751
	22	ALK F1174S (GST-HIS-tag)	TK		100.791	91.5969	96.1938
	23	ALK L1196M (GST-HIS-tag)	TK		105.933	87.4719	96.7023
	24	ALK R1275Q (GST-HIS-tag)	TK		94.2933	85.9511	90.1222
	25	ALK wt (GST-HIS-tag)	TK		143.818	117.831	130.824
	26	AMPK-alpha1 aa1-550	CAMK		99.7124	99.0654	99.3889
	27	ARK5	CAMK		123.901	97.9259	110.914
	28	ASK1	STE		114.247	100.513	107.38
	29	Aurora-A	OTHER		98.6197	108.686	103.653
	30	Aurora-B	OTHER		113.488	99.6839	106.586
	31	Aurora-C	OTHER		97.0677	96.8759	96.9718
	32	AXL	TK		117.017	115.538	116.277
	33	BLK	TK		155.072	123.253	139.162
	34	BMPR1A	TKL		105.433	85.1107	95.2716
	35	BMX	TK		130.401	113.939	122.17
	36	B-RAF V600E	TKL		102.306	110.273	106.289
	37	B-RAF wt	TKL		141.753	151.189	146.471
	38	BRK	TK		199.36	213.399	206.379
	39	BRSK1	CAMK		93.6649	81.1723	87.4186
	40	BRSK2	CAMK		104.696	97.5284	101.112
	41	BTK	TK		168.971	152.487	160.729
	42	BUB1B	OTHER		98.0936	86.6551	92.3744
	43	CAMK1D	CAMK		67.6776	70.5442	69.1109
	44	CAMK2A	CAMK		80.7004	66.6297	73.665
	45	CAMK2B	CAMK		77.4008	63.7148	70.5578
	46	CAMK2D	CAMK		80.6882	73.044	76.8661
	47	CAMK2G	CAML		76.698	61.8023	69.2502
	48	CAMK4	CAMK		113.89	120.615	117.253
	49	CAMKK1	OTHER		108.252	140.049	124.15
	50	CAMKK2	OTHER		60.15	46.9738	53.5619
	51	CCDC6-RET	TK		105.271	91.4774	98.3743
	52	CDC42BPA	AGC		102.867	76.7628	89.815
	53	CDC42BPB	AGC		104.626	83.3508	93.9885
	54	CDC7/DBF4	OTHER		104.106	87.0201	95.5632
	55	CDK1/CycA2	CMGC		64.7531	56.3107	60.5319
	56	CDK1/CycB1	CMGC		53.2436	60.9082	57.0759
	57	CDK1/CycE1	CMGC		44.0511	38.4393	41.2452
	58	CDK12 R722C/CycK	CMGC		41.5969	39.1088	40.3529
	59	CDK12/CycK wt	CMGC		46.5693	44.5772	45.5733
	60	CDK16/CycY	CMGC		6.33698	4.42346	5.38022
	61	CDK19/CycC	CMGC		83.168	84.3703	83.7692
	62	CDK2/CycA2	CMGC		22.1903	17.1497	19.67
	63	CDK2/CycE1	CMGC		14.2208	11.7749	12.9978
	64	CDK3/CycC	CMGC		63.0058	55.6358	59.3208
	65	CDK3/CycE1	CMGC		18.6343	20.3895	19.5119
	66	CDK4/CycD1	CMGC		87.0497	84.8137	85.9317
	67	CDK4/CycD3	CMGC		95.6292	92.9635	94.2963
	68	CDK5/p25NCK	CMGC		13.3152	13.8483	13.5817
	69	CDK5/p35NCK	CMGC		7.542	6.97009	7.25605
	70	CDK6/CycD1	CMGC		100.665	95.4801	98.0724
	71	CDK6/CycD3	CMGC		97.2328	86.8003	92.0165
	72	CDK7/CycH/MAT1	CMGC		-8.70703	-9.15546	-8.93124
	73	CDK8/CycC	CMGC		75.1825	76.2774	75.7299
	74	CDK9/CycK	CMGC		49.74	51.3919	50.5659
	75	CDK9/CycT1	CMGC		58.6473	38.4022	48.5247
	76	CHK1	CAMK		109.456	94.3438	101.9
	77	CHK2	CAMK		77.8626	79.8734	78.868
	78	CK1-alpha1	CK1		64.8871	65.0092	64.9481
	79	CK1-delta	CK1		46.4801	43.2115	44.8458
	80	CK1-epsilon	CK1		47.2659	43.6725	45.4692
	81	CK1-gamma1	CK1		75.8903	75.2108	75.5505
	82	CK1-gamma2	CK1		74.8464	69.0079	71.9271
	83	CK1-gamma3	CK1		78.2921	75.5465	76.9193
	84	CK2-alpha1	OTHER		83.8235	81.0493	82.4364
	85	CK2-alpha2	OTHER		84.4944	80.0602	82.2773
	86	CLK1	CMGC		98.1288	85.4294	91.7791
	87	CLK2	CMGC		16.6765	16.5393	16.6079
	88	CLK3	CMGC		90.4234	81.5146	85.969
	89	CLK4	CMGC		75.0351	72.1104	73.5728
	90	COT	STE		106.567	101.579	104.073
	91	CSF1-R	TK		123.639	114.091	118.865
	92	CSK	TK		156.968	136.543	146.756
	93	DAPK1	CAMK		91.1684	84.0668	87.6176
	94	DAPK2	CAMK		80.3589	73.176	76.7675
	95	DAPK3	CAMK		105.168	92.5976	98.8829
	96	DCAMKL2	CAMK		85.0318	98.965	91.9984
	97	DDR2 N456S	TK		103.967	89.847	96.9071
	98	DDR2 T654M	TK		107.515	96.9394	102.227
	99	DDR2 wt	TK		105.016	94.3519	99.6841
	100	DMPK	AGC		93.5242	92.8552	93.1897
	101	DNA-PK	ATYPICAL		106.197	94.8529	100.525
	102	DYRK1A	CMGC		105.694	99.4095	102.552
	103	DYRK1B	CMGC		93.598	90.8633	92.2306
	104	DYRK2	CMGC		92.7634	95.5658	94.1646
	105	DYRK3	CMGC		91.3028	85.4989	88.4008
	106	DYRK4	CMGC		96.1806	89.0625	92.6215
	107	EEF2K	ATYPICAL		91.6915	82.0229	86.8572
	108	EGF-R d746-750	TK		140.67	138.688	139.679
	109	EGF-R d747-749/A750P	TK		137.238	124.708	130.973
	110	EGF-R d747-752/P753S	TK		150.212	133.224	141.718
	111	EGF-R d752-759	TK		104.581	118.326	111.454
	112	EGF-R G719C	TK		105.302	109.824	107.563
	113	EGF-R G719S	TK		118.105	94.9014	106.503
	114	EGF-R L858R	TK		123.939	117.496	120.717
	115	EGF-R L861Q	TK		123.313	122.866	123.09
	116	EGF-R T790M	TK		121.348	114.48	117.914
	117	EGF-R T790M/L858R	TK		120.743	111.561	116.152
	118	EGF-R wt	TK		149.881	120.013	134.947
	119	EIF2AK2	OTHER		153.808	168.497	161.152
	120	EIF2AK3	OTHER		103.065	101.755	102.41
	121	EML-ALK	TKL		133.038	130.819	131.928
	122	EML-ALK F1174L	TKL		102.416	106.706	104.561
	123	EPHA1	TK		151.826	140.47	146.148
	124	EPHA2	TK		192.57	155.59	174.08
	125	EPHA3	TK		153.814	155.574	154.694
	126	EPHA4	TK		109.234	89.2338	99.2338
	127	EPHA5	TK		133.091	113.79	123.44
	128	EPHA6	TK		114.425	115.429	114.927
	129	EPHA7	TK		132.655	122.372	127.514
	130	EPHA8	TK		124.511	118.656	121.583
	131	EPHB1	TK		185.455	158.628	172.041
	132	EPHB2	TK		97.7833	99.7916	98.7874
	133	EPHB3	TK		191.345	222.684	207.014
	134	EPHB4	TK		140.201	116.957	128.579
	135	ERBB2	TK		130.103	124.517	127.31
	136	ERBB4	TK		146.522	127.697	137.11
	137	ERK1	CMGC		106.962	101.117	104.039
	138	ERK2	CMGC		79.3472	69.0972	74.2222
	139	ERK5	CMGC		87.3301	74.7479	81.039
	140	ERK7	CMGC		5.37669	7.30844	6.34256
	141	FAK aa2-1052	TK		113.751	107.479	110.615
	142	FER	TK		156.768	128.586	142.677
	143	FES	TK		156.08	134.517	145.299
	144	FGF-R1 V561M	TK		105.955	103.384	104.67
	145	FGF-R1 wt	TK		144.383	136.862	140.622
	146	FGF-R2	TK		108.216	94.8909	101.553
	147	FGF-R3 G697C	TK		143.77	145.645	144.708
	148	FGF-R3 K650E	TK		113.668	101.466	107.567
	149	FGF-R3 K650M	TK		101.291	95.9939	98.6425
	150	FGF-R3 wt	TK		140.184	126.366	133.275
	151	FGF-R4	TK		155.496	152.686	154.091
	152	FGR	TK		208.231	197.381	202.806
	153	FLT3 D835Y	TK		104.247	102.998	103.623
	154	FLT3 ITD	TK		94.7953	98.3401	96.5677
	155	FLT3 wt	TK		108.163	97.6777	102.92
	156	FRK	TK		118.673	96.8245	107.749
	157	FYN wt	TK		158.784	167.893	163.339
	158	GRK2	AGC		88.4823	82.9106	85.6965
	159	GRK3	AGC		98.1305	88.0567	93.0936
	160	GRK4	AGC		68.4009	74.583	71.492
	161	GRK5	AGC		53.0044	52.8987	52.9515
	162	GRK6	AGC		74.6486	64.8649	69.7568
	163	GRK7	AGC		58.7161	60.595	59.6555
	164	GSG2	OTHER		91.3341	96.2752	93.8046
	165	GSK3-alpha	CMGC		91.5409	93.1184	92.3297
	166	GSK3-beta	CMGC		104.368	101.189	102.779
	167	HCK	TK		135.312	110.745	123.029
	168	HIPK1	CMGC		93.1764	94.9358	94.0561
	169	HIPK2	CMGC		110.012	108.51	109.261
	170	HIPK3	CMGC		110.782	81.4197	96.1011
	171	HIPK4	CMGC		89.4778	92.2601	90.8689
	172	HRI	OTHER		112.778	92.1736	102.476
	173	IGF1-R	TK		129.255	103.549	116.402
	174	IKK-alpha	OTHER		88.6208	85.3304	86.9756
	175	IKK-beta	OTHER		94.0637	84.7973	89.4305
	176	IKK-epsilon	OTHER		84.1647	89.3307	86.7477
	177	INS-R	TK		92.3243	94.4268	93.3756
	178	INSR-R	TK		67.3582	79.6218	73.49
	179	IRAK1	TKL		87.9776	78.9533	83.4654
	180	IRAK4 (untagged)	TKL		116.284	114.421	115.352
	181	ITK	TK		125.958	126.087	126.023
	182	JAK1 aa583-1154 wt	TK		105.449	97.3163	101.382
	183	JAK2	TK		99.3405	91.9736	95.6571
	184	JAK3	TK		97.9479	90.1806	94.0642
	185	JNK1	CMGC		90.2388	86.9691	88.604
	186	JNK2	CMGC		141.817	132.257	137.037
	187	JNK3	CMGC		100.812	108.249	104.531
	188	KIT A829P	TK		129.153	105.327	117.24
	189	KIT D816H	TK		106.433	107.018	106.725
	190	KIT D816V	TK		118.608	103.362	110.985
	191	KIT T670I	TK		109.979	104.902	107.44
	192	KIT V559D	TK		123.651	114.598	119.125
	193	KIT V559D/T670I	TK		113.408	100.14	106.774
	194	KIT V559D/V654A	TK		117.785	100.741	109.263
	195	KIT V560G	TK		119.686	102.197	110.941
	196	KIT V654A	TK		119.109	108.487	113.798
	197	KIT wt	TK		103.41	89.1639	96.2871
	198	LCK	TK		126.053	94.8801	110.467
	199	LIMK1	TKL		73.3447	59.0266	66.1856
	200	LIMK2	TKL		109.748	95.4244	102.586
	201	LRRK2 G2019S	TKL		111.777	102.891	107.334
	202	LRRK2 I2020T	TKL		117.586	103.418	110.502
	203	LRRK2 R1441C	TKL		93.9531	97.157	95.5551
	204	LRRK2 wt	TKL		90.8801	78.5077	84.6939
	205	LTK	TK		107.348	91.3804	99.3643
	206	LYN	TK		221.045	204.017	212.531
	207	MAP3K1	STE		114.684	98.1343	106.409
	208	MAP3K10	STE		102.573	94.3689	98.4709
	209	MAP3K11	STE		81.5801	94.8513	88.2157
	210	MAP3K7/MAP3K7IP1	STE		77.2546	68.5555	72.905
	211	MAP3K9	STE		93.8915	97.6285	95.76
	212	MAP4K2	STE		107.554	109.298	108.426
	213	MAP4K4	STE		90.7036	98.8824	94.793
	214	MAP4K5	STE		94.8785	91.7245	93.3015
	215	MAPKAPK2	CAMK		60.8835	72.1104	66.4969
	216	MAPKAPK3	CAMK		107.393	81.0517	94.2222
	217	MAPKAPK5	CAMK		98.3348	86.1122	92.2235
	218	MARK1	CAMK		88.5817	96.9838	92.7828
	219	MARK2	CAMK		79.5379	85.7461	82.642
	220	MARK3	CAMK		97.1511	86.3295	91.7403
	221	MARK4	CAMK		88.7298	98.3372	93.5335
	222	MATK	TK		269.843	244.813	257.328
	223	MEK1 wt	STE		70.6528	98.6135	84.6332
	224	MEK2	STE		72.9688	72.6042	72.7865
	225	MEK5	STE		95.7082	92.9614	94.3348
	226	MEKK2	STE		95.9485	97.4678	96.7082
	227	MEKK3	STE		94.1201	98.273	96.1965
	228	MELK	CAMK		84.7371	76.5145	80.6258
	229	MERTK	TK		135.707	136.25	135.978
	230	MET D1228H	TK		101.295	99.1733	100.234
	231	MET D1228N	TK		110.032	101.453	105.742
	232	MET F1200I	TK		97.2246	97.6778	97.4512
	233	MET M1250T	TK		109.436	97.1173	103.277
	234	MET wt	TK		98.9183	99.897	99.4076
	235	MET Y1230A	TK		101.615	98.4529	100.034
	236	MET Y1230C	TK		105.392	94.6616	100.027
	237	MET Y1230D	TK		101.027	102.892	101.96
	238	MET Y1230H	TK		95.3829	95.8772	95.63
	239	MET Y1235D	TK		124.796	114.198	119.497
	240	MINK1	STE		84.2436	88.938	86.5908
	241	MKK4	STE		95.8502	103.724	99.7873
	242	MKK6 S207D/T211D	STE		102.507	98.7992	100.653
	243	MKK7	STE		88.0116	75.4031	81.7073
	244	MKNK1	CAMK		157.522	139.444	148.483
	245	MKNK2	CAMK		64.5975	52.9954	58.7964
	246	MLK4	TKL		145.249	124.706	134.977
	247	MST1	STE		92.8234	87.3314	90.0774
	248	MST2	STE		78.0833	70.0837	74.0835
	249	MST3	STE		100.474	89.1261	94.8003
	250	MST4	STE		101.944	102.904	102.424
	251	mTOR	ATYPICAL		99.8976	99.8976	99.8976
	252	MUSK	TK		116.718	97.9199	107.319
	253	MYLK	CAMK		95.0922	65.8623	80.4772
	254	MYLK2	CAMK		87.1982	80.1192	83.6587
	255	MYLK3	CAMK		94.533	94.3356	94.4343
	256	NEK1	OTHER		98.8694	99.2182	99.0438
	257	NEK11	OTHER		122.026	118.184	120.105
	258	NEK2	OTHER		124.897	106.406	115.652
	259	NEK3	OTHER		108.733	95.2813	102.007
	260	NEK4	OTHER		104.971	97.8343	101.403
	261	NEK6	OTHER		92.7384	89.5013	91.1199
	262	NEK7	OTHER		91.8296	90.9121	91.3708
	263	NEK9	OTHER		104.844	92.2824	98.5632
	264	NIK	STE		102.519	93.0997	97.8094
	265	NLK	CMGC		106.872	95.5563	101.214
	266	NPM1ALK	TK		101.134	95.6541	98.394
	267	NPM1ALK F1174L	TK		104.65	92.5392	98.5948
	268	p38-alpha	CMGC		123.19	128.238	125.714
	269	p38-beta	CMGC		117.977	122.549	120.263
	270	p38-delta	CMGC		95.4015	83.1626	89.2821
	271	p38-gamma	CMGC		113.062	95.118	104.09
	272	PAK1	STE		100.581	91.2775	95.9291
	273	PAK2	STE		92.6658	86.3459	89.5059
	274	PAK3	STE		106.853	84.017	95.4352
	275	PAK4	STE		100.126	107.509	103.818
	276	PAK6	STE		87.5044	78.053	82.7787
	277	PAK7	STE		102.96	74.9317	88.9458
	278	PASK	CAMK		98.9119	93.1292	96.0205
	279	PBK	OTHER		123.044	83.9228	103.483
	280	PDGFR-alpha D842V	TK		93.8915	96.1691	95.0303
	281	PDGFR-alpha T674I	TK		100.921	96.5478	98.7342
	282	PDGFR-alpha V561D	TK		100.927	90.7312	95.829
	283	PDGFR-alpha wt	TK		100.256	103.541	101.899
	284	PDGFR-beta	TK		94.4105	101.738	98.0742
	285	PDK1	AGC		121.556	86.3855	103.971
	286	PHKG1	CAMK		74.265	75.1297	74.6973
	287	PHKG2	CAMK		75.1855	81.2315	78.2085
	288	PIM1	CAMK		111.105	98.8444	104.975
	289	PIM2	CAMK		63.5338	54.6366	59.0852
	290	PIM3	CAMK		102.343	93.3979	97.8707
	291	PKA	AGC		97.7451	92.1176	94.9314
	292	PKC-alpha	AGC		98.5317	101.002	99.7668
	293	PKC-beta1	AGC		99.0331	98.6893	98.8612
	294	PKC-beta2	AGC		107.408	90.2002	98.8043
	295	PKC-delta	AGC		88.7478	94.9963	91.872
	296	PKC-epsilon	AGC		89.9288	84.883	87.4059
	297	PKC-eta	AGC		105.787	84.5792	95.1833
	298	PKC-gamma	AGC		100	101.134	100.567
	299	PKC-iota	AGC		102.695	98.128	100.411
	300	PKC-mu	AGC		62.1926	74.9356	68.5641
	301	PKC-nu	AGC		57.063	52.1014	54.5822
	302	PKC-theta	AGC		100.823	94.191	97.5069
	303	PKC-zeta	AGC		125.127	110.849	117.988
	304	PKC-zeta wt aa 184-592 (PKM-zeta)	AGC		87.7544	89.3143	88.5344
	305	PKMYT1	OTHER		90.7074	70.5036	80.6055
	306	PKN3	AGC		81.1206	77.7507	79.4356
	307	PLK1	OTHER		91.5565	91.044	91.3002
	308	PLK3	OTHER		107.583	105.365	106.474
	309	PRK1	AGC		95.5595	86.1111	90.8353
	310	PRK2	AGC		89.8004	89.7274	89.7639
	311	PRKD2	CAMK		90.4136	88.2163	89.315
	312	PRKG1	AGC		103.43	104.996	104.213
	313	PRKG2	AGC		99.7406	98.4836	99.1121
	314	PRKX	AGC		84.989	65.5824	75.2857
	315	PYK2	TK		102.282	108.781	105.531
	316	RAF1 Y340D/Y341D (untagged)	TKL		110.25	132.641	121.446
	317	RET E762Q	TK		104.566	102.668	103.617
	318	RET G691S	TK		102.809	101.449	102.129
	319	RET M918T	TK		102.902	95.4771	99.1896
	320	RET R749T	TK		132.065	113.582	122.824
	321	RET R813Q	TK		118.708	100.568	109.638
	322	RET S891A	TK		125.413	111.441	118.427
	323	RET V804L	TK		130.957	116.169	123.563
	324	RET V804M	TK		110.546	105.311	107.929
	325	RET wt	TK		120.232	112.471	116.352
	326	RET Y791F	TK		99.8774	97.8317	98.8546
	327	RIPK2	TKL		91.8302	92.8382	92.3342
	328	RIPK5	TKL		82.8581	77.752	80.305
	329	ROCK1	AGC		91.1701	92.5467	91.8584
	330	ROCK2	AGC		83.3108	84.9264	84.1186
	331	RON	TK		125.52	119.662	122.591
	332	ROS	TK		92.3968	87.5254	89.9611
	333	RPS6KA1	AGC		57.8858	56.6422	57.264
	334	RPS6KA2	AGC		14.0784	16.6627	15.3705
	335	RPS6KA3	AGC		14.9487	11.185	13.0669
	336	RPS6KA4	AGC		95.0636	90.1272	92.5954
	337	RPS6KA5	AGC		83.6932	83.2092	83.4512
	338	RPS6KA6	AGC		17.0591	19.4733	18.2662
	339	S6K	AGC		64.938	60.7851	62.8616
	340	S6K-beta	AGC		84.1977	80.2318	82.2148
	341	SAK	OTHER		90.2601	87.7798	89.02
	342	SGK1	AGC		84.3662	78.8455	81.6059
	343	SGK2	AGC		88.2229	70.6362	79.4295
	344	SGK3	AGC		79.335	83.9652	81.6501
	345	SIK1	CAMK		102.32	103.231	102.775
	346	SIK2	CAMK		94.6429	85.8766	90.2597
	347	SIK3	CAMK		97.2525	79.9384	88.5955
	348	SLK	STE		85.3315	90.554	87.9428
	349	SNARK	CAMK		112.763	100.479	106.621
	350	SNK	OTHER		99.8464	100.819	100.333
	351	SRC (GST-HIS-tag)	TK		234.584	215.586	225.085
	352	SRMS	TK		118.07	95.2696	106.67
	353	SRPK1	CMGC		53.8985	50.6393	52.2689
	354	SRPK2	CMGC		76.9695	74.0865	75.528
	355	STK17A	CAMK		102.404	91.3931	96.8984
	356	STK23	CAMK		79.486	81.6375	80.5618
	357	STK25	STE		106.649	271.471	189.06
	358	STK33	CAMK		68.191	73.5456	70.8683
	359	STK39	STE		99.5641	83.0635	91.3138
	360	SYK aa1-635	TK		142.124	128.058	135.091
	361	TAOK2	STE		101.582	107.163	104.373
	362	TAOK3	STE		97.1751	88.4147	92.7949
	363	TBK1	OTHER		104.097	98.3753	101.236
	364	TEC	TK		99.6928	89.5545	94.6237
	365	TGFB-R1	TKL		104.772	109.85	107.311
	366	TGFB-R2	TKL		39.9287	34.0463	36.9875
	367	TIE2 R849W	TK		116.145	98.3426	107.244
	368	TIE2 wt	TK		199.357	170.728	185.042
	369	TIE2 Y1108F	TK		122.627	116.688	119.657
	370	TIE2 Y897S	TK		103.169	93.2423	98.2058
	371	TLK1	AGC		107.15	75.0706	91.1101
	372	TLK2	AGC		58.3199	50.6716	54.4957
	373	TNK1	TK		108.682	101.26	104.971
	374	TRK-A	TK		141.526	98.6241	120.075
	375	TRK-B	TK		128.522	106.817	117.669
	376	TRK-C	TK		146.529	132.089	139.309
	377	TSF1	OTHER		80.0416	78.3975	79.2196
	378	TSK2	CAMK		94.4995	85.6293	90.0644
	379	TSSK1	CAMK		77.8892	74.3795	76.1344
	380	TTBK1	CK1		112.009	96.7101	104.359
	381	TTBK2	CK1		86.5892	82.0707	84.33
	382	TTK	OTHER		103.163	107.616	105.39
	383	TXK	TK		104.07	103.663	103.867
	384	TYK2	TK		103.515	94.6758	99.0956
	385	TYRO3	TK		131.783	125.541	128.662
	386	VEGF-R1	TK		148.247	115.242	131.744
	387	VEGF-R2	TK		145.14	112.739	128.94
	388	VEGF-R3	TK		132.868	138.688	135.778
	389	VRK1	CK1		108.128	91.2179	99.6729
	390	VRK2	CK1		76.764	60.8539	68.809
	391	WEE1	OTHER		76.7974	79.6841	78.2407
	392	WNK1	OTHER		97.2362	102.558	99.8973
	393	WNK2	OTHER		112.992	120.112	116.552
	394	WNK3	OTHER		106.95	89.7641	98.3572
	395	YES	TK		159.677	150.808	155.242
	396	ZAK	TKL		89.3798	96.3908	92.8853
	397	ZAP70	TK		126.581	103.041	114.811
	398	PI4K2A	Lipid Kinase		116.887	101.175	109.031
	399	PI4K2B	Lipid Kinase		128.72	109.573	119.146
	400	PI4KB	Lipid Kinase		100.496	95.2231	97.8594
	401	PIK3C2A	Lipid Kinase		114.718	101.613	108.165
	402	PIK3C2B	Lipid Kinase		85.8268	84.252	85.0394
	403	PIK3C2G	Lipid Kinase		126.403	106.259	116.331
	404	PIK3C3	Lipid Kinase		105.191	92.11	98.6507
	405	PIK3CA/PIK3R1	Lipid Kinase		105.389	99.0224	102.206
	406	PIK3CB/PIK3R1	Lipid Kinase		124.01	114.147	119.079
	407	PIK3CD/PIK3R1	Lipid Kinase		106.014	97.6821	101.848
	408	PIK3CG	Lipid Kinase		95.4652	87.4902	91.4777
	409	PIP5K1A	Lipid Kinase		103.087	105.456	104.271
	410	PIP5K1C	Lipid Kinase		103.146	97.9706	100.558
	Selectivity Score (< 50 % residual activity):						0.0463415
	*Classification of protein kinase families (Manning et al. Science 6 December 2002: Vol. 298 no. 5600 pp. 1912-1934):
	AGC: containing PKA, PKG and PKC families
	CAMK: Calcium/Calmoduline-dependent protein kinases
	CK1: Casein kinase 1 -like
	CMGC: containing CDK, MAPK ,GSK3 and CLK families
	TK: Tyrosine Kinase
	TKL: Tyrosine Kinase-like
	STE: Homologs of Yeast Sterile 7, Sterile 11, Sterile 20 Kinases
