# Supplementary material for: Efficacy of the novel CDK7 inhibitor QS1189 in mantle cell lymphoma
Source: Sci Rep. 2019 May 10;9:7193. doi: 10.1038/s41598-019-43760-z (PMC6510728; doi:10.1038/s41598-019-43760-z)
Supplement: Supplementary file 2 — Table S2 [file 41598_2019_43760_MOESM2_ESM.xls]

## Sheet: QS1189
IC50 profiling of one compound with 28 protein kinases
Compound concentration in the assay: 1E-05 M to 3E-10 M, semi-log steps; singlicate measurements
						Fold
	No.	Kinase	IC50 (M)	Compound ID		No.	Kinase	IC50	Fold
	1	CDK1/CycA2	1.1e-06	QS1189		1	CDK1/CycA2	1.1e-06	73.3333
	2	CDK1/CycB1	1.3e-06	QS1189		2	CDK1/CycB1	1.3e-06	86.6667
	3	CDK1/CycE1	6.9e-07	QS1189		3	CDK1/CycE1	6.9e-07	46
	4	CDK12 R722C/CycK	3.7e-07	QS1189		4	CDK12 R722C/CycK	3.7e-07	24.6667
	5	CDK12 wt/CycK	5.7e-07	QS1189		5	CDK12 wt/CycK	5.7e-07	38
	6	CDK13/CycK	1.5e-06	QS1189		6	CDK13/CycK	1.5e-06	100
	7	CDK16/CycY	7.9e-08	QS1189		7	CDK16/CycY	7.9e-08	5.26667
	8	CDK17/p35NCK	6.3e-06	QS1189		8	CDK17/p35NCK	6.3e-06	420
	9	CDK19/CycC	6.4e-06	QS1189		9	CDK19/CycC	6.4e-06	426.667
	10	CDK2/CycA2	3.6e-07	QS1189		10	CDK2/CycA2	3.6e-07	24
	11	CDK2/CycD1	9e-07	QS1189		11	CDK2/CycD1	9e-07	60
	12	CDK2/CycE1	2.7e-07	QS1189		12	CDK2/CycE1	2.7e-07	18
	13	CDK20/CycH	> 1E-05	QS1189		13	CDK20/CycH	1e-05	666.667
	14	CDK20/CycT1	1e-05	QS1189		14	CDK20/CycT1	1e-05	666.667
	15	CDK3/CycC	1.2e-06	QS1189		15	CDK3/CycC	1.2e-06	80
	16	CDK3/CycE1	5.4e-07	QS1189		16	CDK3/CycE1	5.4e-07	36
	17	CDK4/CycD1	3.7e-06	QS1189		17	CDK4/CycD1	3.7e-06	246.667
	18	CDK4/CycD2	4.2e-06	QS1189		18	CDK4/CycD2	4.2e-06	280
	19	CDK4/CycD3	7.3e-06	QS1189		19	CDK4/CycD3	7.3e-06	486.667
	20	CDK5/p25NCK	3e-07	QS1189		20	CDK5/p25NCK	3e-07	20
	21	CDK5/p35NCK	1.8e-07	QS1189		21	CDK5/p35NCK	1.8e-07	12
	22	CDK6/CycD1	6.2e-06	QS1189		22	CDK6/CycD1	6.2e-06	413.333
	23	CDK6/CycD2	8.8e-06	QS1189		23	CDK6/CycD2	8.8e-06	586.667
	24	CDK6/CycD3	> 1E-05	QS1189		24	CDK6/CycD3	1e-05	666.667
	25	CDK7/CycH/MAT1	1.5e-08	QS1189		25	CDK7/CycH/MAT1	1.5e-08	1
	26	CDK8/CycC	1.9e-06	QS1189		26	CDK8/CycC	1.9e-06	126.667
	27	CDK9/CycK	7.1e-07	QS1189		27	CDK9/CycK	7.1e-07	47.3333
	28	CDK9/CycT1	8.3e-07	QS1189		28	CDK9/CycT1	8.3e-07	55.3333
